# Supplementary material for: Digital Care Programs for Chronic Hip Pain: A Prospective Longitudinal Cohort Study
Source: Healthcare (Basel). 2022 Aug 22;10(8):1595. doi: 10.3390/healthcare10081595 (PMC9408636; doi:10.3390/healthcare10081595)
Supplement: Supplementary file 1 [file healthcare-10-01595-s001.zip]

Archive with 1 entries (1 files):
- healthcare-1843912-supplementary.pdf
